# Supplementary material for: Crowdsourcing: It Matters Who the Crowd Are. The Impacts of between Group Variations in Recording Land Cover
Source: PLoS One. 2016 Jul 26;11(7):e0158329. doi: 10.1371/journal.pone.0158329 (PMC4961420; doi:10.1371/journal.pone.0158329)
Supplement: S1 Data — (CSV) [file pone.0158329.s001.csv]

Lon	Lat	LC_Class	Expert	Gondor
-45.603772	-14.541555	3	1	0
-55.349139	5.817765	4	1	0
13.277572	47.878522	1	1	0
32.550641	-10.85293	1	1	0
118.9208333	24.9625	4	1	0
85.25416667	52.27916667	4	1	0
-126.5541667	61.42916667	2	1	0
52.35416667	53.32083333	4	0	1
105.9375	16.39583333	1	0	1
-77.94583333	63.39583333	9	0	1
-102.8958333	19.92083333	2	0	1
23.45416667	42.90416667	1	0	1
100.5958333	22.72916667	1	0	1
-105.2208333	45.22916667	3	0	1
-56.9375	-8.8625	1	0	1
15.07916667	45.72083333	1	0	1
-58.44583333	-35.80416667	4	0	1
21.77083333	10.47916667	2	0	1
28.4625	-19.8125	2	0	1
146.6375	-19.60416667	1	0	1
-85.5125	33.59583333	1	0	1
80.22916667	21.52083333	4	0	1
48.2875	46.19583333	4	0	1
11.02916667	60.7875	10	0	1
-65.2625	45.59583333	1	0	1
31.7125	-25.92916667	4	0	1
161.8375	58.6625	3	0	1
72.80416667	35.97916667	9	0	1
-126.5541667	61.42916667	3	0	1
-56.9625	-5.770833333	1	0	1
32.55416667	-10.85416667	1	0	1
-65.67083333	-8.820833333	1	0	1
149.5458333	-36.9625	1	0	1
107.9291667	-2.6125	1	0	1
58.99583333	53.64583333	4	0	1
85.25416667	52.27916667	4	0	1
26.97916667	36.99583333	9	0	1
-48.9875	-18.70416667	4	0	1
41.8375	38.90416667	4	0	1
61.24583333	49.87916667	1	0	1
-108.1625	55.52916667	2	0	1
98.07083333	34.9625	9	0	1
20.6125	31.95416667	9	0	1
125.5958333	45.05416667	4	0	1
-104.8125	20.85416667	1	0	1
16.87083333	-19.2875	2	0	1
12.97916667	-5.929166667	10	0	1
92.37916667	10.67083333	10	0	1
14.82916667	1.870833333	2	0	1
108.9458333	12.9625	1	0	1
-45.37916667	-6.9875	2	0	1
-49.3125	-3.8375	1	0	1
126.9458333	34.7125	1	0	1
118.9208333	24.9625	4	0	1
149.5458333	-36.9625	1	0	1
22.67083333	40.6625	4	0	1
-49.3125	-3.8375	1	0	1
92.34583333	51.37083333	1	0	1
69.89583333	29.29583333	9	0	1
-115.8541667	31.4875	1	0	1
167.9625	-21.5375	1	0	1
118.2625	-32.95416667	4	0	1
-1.854166667	46.70416667	4	0	1
22.67083333	40.6625	4	0	1
120.5208333	47.82916667	1	0	1
-172.4875	52.37083333	1	0	1
23.37083333	-10.97083333	1	0	1
25.54583333	7.504166667	1	0	1
9.645833333	4.6875	1	1	0
-66.5625	57.47916667	10	0	1
-12.7875	11.45416667	1	0	1
112.3291667	53.89583333	9	0	1
2.7375	14.37083333	9	0	1
-56.9375	-8.8625	1	0	1
177.8958333	63.1875	1	0	1
79.37916667	72.77916667	6	0	1
-72.49583333	-43.42083333	8	0	1
56.2625	64.7375	1	0	1
90.6625	31.00416667	9	0	1
-115.3208333	30.40416667	2	0	1
108.3708333	23.42083333	4	0	1
-91.82916667	53.82916667	3	0	1
-105.2208333	45.22916667	2	0	1
127.7625	44.97083333	1	0	1
118.9458333	26.77083333	1	0	1
-57.69583333	-13.7125	1	0	1
111.6041667	25.97916667	1	0	1
9.645833333	4.6875	1	0	1
25.3375	-20.12916667	3	0	1
-90.9625	36.79583333	1	0	1
50.55416667	56.62083333	4	0	1
53.17916667	61.2875	2	1	1
139.9041667	34.92083333	1	0	1
-79.80416667	55.9625	6	0	1
126.5375	-15.39583333	1	0	1
141.3208333	-6.370833333	1	0	1
-102.8958333	19.92083333	9	0	1
-42.4125	-8.379166667	3	0	1
143.6125	-26.9375	9	0	1
-5.170833333	11.87916667	3	0	1
57.6625	57.67083333	3	0	1
-94.8875	32.39583333	1	0	1
-74.97083333	-1.970833333	1	0	1
105.0125	31.12083333	4	0	1
118.9208333	24.9625	4	1	1
115.6958333	5.4625	2	0	1
46.8125	-21.8125	4	0	1
99.70416667	14.7375	4	0	1
-112.8791667	55.8375	3	0	1
44.80416667	52.44583333	4	0	1
-102.8958333	19.92083333	4	1	1
30.5375	-3.520833333	3	0	1
-0.9375	60.75416667	3	0	1
118.6875	40.94583333	4	0	1
107.9291667	-2.6125	1	1	1
116.1875	-3.829166667	8	1	1
61.24583333	49.87916667	3	1	1
16.87083333	-19.2875	2	1	1
99.70416667	14.7375	4	1	1
53.17916667	61.2875	2	0	1
116.1875	-3.829166667	1	0	1
32.6375	46.2625	4	0	1
-158.3291667	63.29583333	1	0	1
81.9875	18.9875	4	0	1
-48.5875	-24.57916667	1	0	1
-46.9875	-7.845833333	2	0	1
19.65416667	44.97916667	4	0	1
90.6625	31.00416667	9	1	1
149.5458333	-28.57083333	2	0	1
-61.82083333	-4.295833333	10	0	1
-94.4125	50.29583333	1	0	1
-63.12916667	-14.92916667	1	0	1
-0.9375	60.75416667	3	1	1
-3.029166667	35.20416667	4	0	1
-58.44583333	-35.80416667	4	1	1
115.6958333	5.4625	2	1	1
-90.77083333	16.85416667	3	0	1
13.07083333	2.404166667	1	0	1
111.2291667	58.45416667	1	0	1
128.5208333	-15.47916667	2	0	1
161.8375	58.6625	1	0	1
15.07916667	45.72083333	1	0	1
-12.7875	11.45416667	9	0	1
-65.2625	45.59583333	1	0	1
-57.69583333	-13.7125	1	0	1
126.5375	-15.39583333	2	0	1
-104.8125	20.85416667	1	0	1
105.0125	31.12083333	7	0	1
85.25416667	52.27916667	3	0	1
-48.9875	-18.70416667	3	0	1
167.5541667	-16.42916667	1	0	1
-49.3125	-3.8375	1	0	1
-5.979166667	38.7625	4	0	1
-101.4208333	26.57916667	2	0	1
118.9458333	26.77083333	1	0	1
-66.2875	-15.7875	1	0	1
124.4125	11.22916667	1	0	1
37.17916667	47.8125	4	0	1
98.3875	-0.379166667	1	0	1
-90.67083333	38.74583333	3	0	1
-25.82916667	37.82083333	10	0	1
98.44583333	71.9875	6	0	1
-110.7458333	44.49583333	2	0	1
17.65416667	-18.3875	2	0	1
-55.27916667	-31.8875	3	0	1
62.6125	66.92083333	6	0	1
-118.2958333	52.6125	8	0	1
159.3041667	53.82916667	1	0	1
11.97083333	61.89583333	2	0	1
12.4125	-2.8625	1	0	1
35.9375	-4.870833333	9	0	1
-55.4625	-15.32083333	3	0	1
41.17916667	57.79583333	3	0	1
33.39583333	14.57083333	4	0	1
22.82083333	3.929166667	1	0	1
117.7041667	25.07083333	2	0	1
39.80416667	51.04583333	1	0	1
17.75416667	-4.820833333	1	0	1
130.7458333	-23.2125	9	0	1
24.70416667	-1.6875	1	0	1
36.3125	56.80416667	1	0	1
42.82083333	65.8625	1	0	1
-45.6375	-23.3875	10	0	1
103.9375	48.69583333	8	0	1
-72.80416667	22.35416667	3	0	1
-43.60416667	-19.55416667	1	0	1
53.67083333	29.64583333	4	0	1
97.32083333	63.42916667	2	0	1
150.3375	-9.354166667	3	0	1
134.9958333	58.0875	1	0	1
143.4375	-25.70416667	9	0	1
45.3625	3.8625	9	0	1
-88.8125	55.12083333	3	0	1
162.8208333	57.05416667	1	0	1
136.2041667	-34.2875	4	0	1
64.32083333	50.32916667	2	0	1
-157.7875	58.77083333	6	0	1
142.0875	-32.27083333	9	0	1
166.0458333	65.20416667	1	0	1
15.39583333	52.4875	4	0	1
-119.8875	41.54583333	9	0	1
142.2958333	-10.1875	1	0	1
121.4208333	63.4875	1	0	1
-122.7291667	44.29583333	1	0	1
47.87916667	-19.52083333	1	0	1
-51.7875	-27.50416667	10	0	1
167.9625	-21.5375	1	0	1
149.5458333	-36.9625	1	0	1
-41.49583333	-18.45416667	2	0	1
59.05416667	54.8625	1	0	1
-76.32916667	20.50416667	1	0	1
119.8208333	-0.9375	1	0	1
120.5208333	47.82916667	1	0	1
-55.32916667	-10.8625	1	0	1
57.6625	57.67083333	4	0	1
-58.42916667	3.645833333	1	0	1
-50.9875	-24.92083333	1	0	1
8.420833333	39.9875	4	0	1
118.2625	-32.95416667	4	0	1
-126.5125	59.47916667	1	0	1
79.2875	20.22083333	10	0	1
2.979166667	9.1625	2	0	1
-46.9125	-19.32916667	2	0	1
16.87083333	-19.2875	2	0	1
-83.22916667	22.94583333	3	0	1
53.17916667	61.2875	2	0	1
-60.9625	14.69583333	4	0	1
-108.1625	55.52916667	10	0	1
-72.49583333	-43.42083333	8	0	1
61.24583333	49.87916667	3	0	1
-91.82916667	53.82916667	6	0	1
-45.37916667	-6.9875	2	0	1
-115.3208333	30.40416667	9	0	1
69.89583333	29.29583333	9	0	1
26.97916667	36.99583333	9	0	1
23.37083333	-10.97083333	2	0	1
20.6125	31.95416667	9	0	1
18.9625	8.829166667	2	0	1
-5.170833333	11.87916667	2	0	1
-88.9625	21.3125	1	0	1
-67.82916667	62.9125	6	0	1
128.6875	35.42083333	1	0	1
87.42916667	30.8375	9	0	1
-62.24583333	-21.47916667	1	0	1
16.99583333	-9.995833333	1	0	1
-69.90416667	11.2875	1	0	1
82.52916667	47.39583333	9	0	1
105.1375	60.82916667	1	0	1
9.7125	12.35416667	4	0	1
46.8125	-21.8125	1	0	1
-91.82916667	53.82916667	3	0	1
-158.3291667	63.29583333	1	0	1
72.80416667	35.97916667	1	0	1
-158.3291667	63.29583333	3	0	1
-1.854166667	46.70416667	4	0	1
61.24583333	49.87916667	3	0	1
22.67083333	40.6625	4	0	1
-42.4125	-8.379166667	3	0	1
107.9291667	-2.6125	1	0	1
-85.5125	33.59583333	1	0	1
-115.8541667	31.4875	2	0	1
116.1875	-3.829166667	8	0	1
139.9041667	34.92083333	1	0	1
146.6375	-19.60416667	1	0	1
108.3708333	23.42083333	2	0	1
-1.854166667	46.70416667	4	0	1
80.22916667	21.52083333	4	0	1
15.07916667	45.72083333	1	0	1
32.55416667	-10.85416667	1	0	1
28.4625	-19.8125	2	0	1
105.0125	31.12083333	7	0	1
30.5375	-3.520833333	3	0	1
118.9208333	24.9625	3	0	1
56.2625	64.7375	9	0	1
23.45416667	42.90416667	1	0	1
177.8958333	63.1875	3	0	1
-56.9625	-5.770833333	1	0	1
-1.854166667	46.70416667	4	0	1
-48.9875	-18.70416667	9	0	1
108.9458333	12.9625	1	0	1
25.54583333	7.504166667	1	0	1
-104.8125	20.85416667	2	0	1
-65.67083333	-8.820833333	1	0	1
-108.1625	55.52916667	3	0	1
105.9375	16.39583333	1	0	1
99.70416667	14.7375	4	0	1
99.70416667	14.7375	4	0	1
-12.7875	11.45416667	2	0	1
-102.8958333	19.92083333	3	0	1
118.9458333	26.77083333	1	0	1
11.02916667	60.7875	10	0	1
20.6125	31.95416667	9	0	1
143.6125	-26.9375	4	0	1
16.87083333	-19.2875	8	0	1
25.3375	-20.12916667	2	0	1
58.9375	59.00416667	1	0	1
18.07083333	11.40416667	9	0	1
129.7375	33.7875	4	0	1
9.629166667	59.7875	1	0	1
-103.9291667	55.60416667	1	0	1
85.52083333	30.0875	9	0	1
-126.4541667	49.7375	10	0	1
87.85416667	26.25416667	4	0	1
-116.2125	46.8125	3	0	1
19.32916667	12.1375	2	0	1
21.77083333	10.47916667	1	0	1
25.54583333	7.504166667	2	0	1
126.9458333	34.7125	1	0	1
108.3708333	23.42083333	4	0	1
143.6125	-26.9375	9	0	1
98.07083333	34.9625	9	0	1
125.5958333	45.05416667	4	0	1
72.80416667	35.97916667	9	0	1
92.37916667	10.67083333	10	0	1
108.9458333	12.9625	1	0	1
-58.44583333	-35.80416667	4	0	1
-90.9625	36.79583333	1	0	1
31.7125	-25.92916667	4	1	1
-12.7875	11.45416667	4	0	1
100.5958333	22.72916667	1	0	1
-72.49583333	-43.42083333	8	0	1
-66.5625	57.47916667	10	0	1
-49.3125	-3.8375	1	1	1
146.6375	-19.60416667	1	0	1
26.97916667	36.99583333	2	1	1
-90.9625	36.79583333	1	1	1
-104.8125	20.85416667	2	1	1
30.5375	-3.520833333	2	0	1
72.80416667	35.97916667	9	1	1
118.6875	40.94583333	1	0	1
92.37916667	10.67083333	10	1	1
-72.49583333	-43.42083333	8	1	1
25.54583333	7.504166667	2	1	1
-45.37916667	-6.9875	2	1	1
-12.7875	11.45416667	4	1	1
-115.3208333	30.40416667	9	1	1
111.6041667	25.97916667	1	0	1
126.9458333	34.7125	1	1	1
22.67083333	40.6625	4	1	1
127.7625	44.97083333	1	1	1
-57.69583333	-13.7125	1	1	1
79.37916667	72.77916667	4	1	1
139.9041667	34.92083333	1	1	1
57.6625	57.67083333	4	1	1
28.4625	-19.8125	3	1	1
118.9458333	26.77083333	1	1	1
-1.854166667	46.70416667	4	1	1
120.5208333	47.82916667	3	1	1
111.6041667	25.97916667	1	1	1
-115.8541667	31.4875	2	1	1
20.6125	31.95416667	9	1	1
112.3291667	53.89583333	2	1	1
146.6375	-19.60416667	1	1	1
-72.49583333	-43.42083333	8	0	1
108.9458333	12.9625	3	1	1
177.8958333	63.1875	3	1	1
44.80416667	52.44583333	4	1	1
-94.8875	32.39583333	1	0	1
41.8375	38.90416667	9	1	1
32.55416667	-10.85416667	1	1	1
146.6375	-19.60416667	1	0	1
100.5958333	22.72916667	1	1	1
105.9375	16.39583333	1	0	1
23.37083333	-10.97083333	2	0	1
25.3375	-20.12916667	4	1	1
15.07916667	45.72083333	1	1	1
23.45416667	42.90416667	1	0	1
143.6125	-26.9375	9	1	1
14.82916667	1.870833333	1	1	1
-79.80416667	55.9625	9	0	1
-65.67083333	-8.820833333	1	1	1
125.5958333	45.05416667	4	0	1
-48.9875	-18.70416667	4	1	1
111.6041667	25.97916667	1	0	1
2.7375	14.37083333	9	1	1
-58.44583333	-35.80416667	4	0	1
118.2625	-32.95416667	4	1	1
-5.170833333	11.87916667	3	1	1
118.9208333	24.9625	4	0	1
-90.9625	36.79583333	1	0	1
-45.37916667	-6.9875	2	0	1
50.55416667	56.62083333	4	0	1
48.2875	46.19583333	4	0	1
-57.69583333	-13.7125	1	0	1
26.97916667	36.99583333	2	0	1
139.9041667	34.92083333	1	0	1
80.22916667	21.52083333	4	0	1
126.9458333	34.7125	1	0	1
14.82916667	1.870833333	1	0	1
25.54583333	7.504166667	1	0	1
105.0125	31.12083333	7	0	1
105.9375	16.39583333	1	0	1
25.3375	-20.12916667	2	0	1
31.7125	-25.92916667	4	0	1
69.89583333	29.29583333	9	0	1
-77.94583333	63.39583333	1	0	1
167.9625	-21.5375	2	0	1
161.8375	58.6625	1	0	1
52.35416667	53.32083333	4	0	1
141.3208333	-6.370833333	1	0	1
92.34583333	51.37083333	1	0	1
118.2625	-32.95416667	4	0	1
11.02916667	60.7875	10	0	1
31.7125	-25.92916667	4	0	1
112.3291667	53.89583333	2	0	1
53.17916667	61.2875	8	0	1
-65.2625	45.59583333	1	0	1
-42.4125	-8.379166667	1	0	1
116.1875	-3.829166667	8	0	1
126.5375	-15.39583333	2	0	1
25.3375	-20.12916667	2	0	1
127.7625	44.97083333	1	0	1
61.24583333	49.87916667	3	0	1
85.25416667	52.27916667	4	0	1
-5.170833333	11.87916667	9	0	1
44.80416667	52.44583333	4	0	1
79.37916667	72.77916667	2	0	1
2.7375	14.37083333	9	0	1
58.99583333	53.64583333	4	0	1
90.6625	31.00416667	9	0	1
-112.8791667	55.8375	1	0	1
-115.8541667	31.4875	2	0	1
-74.97083333	-1.970833333	1	0	1
100.5958333	22.72916667	1	0	1
21.77083333	10.47916667	2	0	1
-66.5625	57.47916667	10	0	1
118.6875	40.94583333	1	0	1
48.2875	46.19583333	4	1	1
-115.3208333	30.40416667	9	0	1
120.5208333	47.82916667	1	0	1
23.45416667	42.90416667	1	1	1
107.9291667	-2.6125	1	0	1
-158.3291667	63.29583333	2	1	1
41.8375	38.90416667	2	0	1
105.0125	31.12083333	1	1	1
11.02916667	60.7875	10	1	1
-56.9375	-8.8625	1	1	1
9.645833333	4.6875	1	0	1
-91.82916667	53.82916667	3	1	1
-126.5541667	61.42916667	1	0	1
57.6625	57.67083333	4	0	1
30.5375	-3.520833333	2	1	1
161.8375	58.6625	1	1	1
115.6958333	5.4625	2	0	1
108.3708333	23.42083333	4	1	1
-65.2625	45.59583333	1	1	1
-94.8875	32.39583333	1	1	1
-105.2208333	45.22916667	3	0	1
98.07083333	34.9625	9	0	1
9.645833333	4.6875	1	1	1
-0.9375	60.75416667	1	0	1
-85.5125	33.59583333	1	1	1
-172.4875	52.37083333	1	0	1
12.97916667	-5.929166667	8	0	1
32.55416667	-10.85416667	1	0	1
92.37916667	10.67083333	10	0	1
-74.97083333	-1.970833333	1	1	1
-56.9375	-8.8625	1	0	1
167.9625	-21.5375	2	1	1
-154.6958333	57.42916667	1	0	1
98.07083333	34.9625	9	1	1
-115.7375	53.0625	1	0	1
80.22916667	21.52083333	4	1	1
-86.57916667	14.45416667	1	0	1
69.89583333	29.29583333	9	1	1
126.5375	-15.39583333	2	1	1
80.6375	43.0375	2	0	1
-61.72083333	1.654166667	1	0	1
-56.9625	-5.770833333	1	1	1
67.9375	39.45416667	4	0	1
126.6458333	35.9125	4	0	1
5.220833333	53.37916667	1	0	1
-126.5541667	61.42916667	1	1	1
162.4541667	64.37916667	10	0	1
-51.9125	4.595833333	8	0	1
46.8125	-21.8125	4	1	1
32.97083333	35.1375	4	0	1
52.35416667	53.32083333	4	1	1
-78.6625	38.6875	4	0	1
21.77083333	10.47916667	2	1	1
-98.15416667	60.7875	1	0	1
58.99583333	53.64583333	4	1	1
105.9375	16.39583333	1	1	1
-7.5125	31.5875	9	0	1
99.70416667	14.7375	4	0	1
30.79583333	51.94583333	7	0	1
101.2291667	37.67083333	4	0	1
138.9875	-22.57083333	3	0	1
126.9375	46.4625	4	0	1
140.5541667	-18.2375	2	0	1
-52.57083333	3.3875	1	0	1
22.67083333	40.6625	4	0	1
120.3708333	22.67916667	1	0	1
-105.2208333	45.22916667	9	1	1
20.6125	31.95416667	9	0	1
150.6541667	-28.44583333	4	0	1
163.9375	66.42083333	1	0	1
141.3208333	-6.370833333	1	1	1
80.22916667	21.52083333	4	0	1
105.6125	16.3875	1	0	1
23.37083333	-10.97083333	2	1	1
60.22916667	51.14583333	9	0	1
12.97916667	-5.929166667	7	1	1
-58.44583333	-35.80416667	4	0	1
-42.4125	-8.379166667	1	1	1
128.5291667	37.09583333	1	0	1
-112.8791667	55.8375	3	1	1
143.4125	-23.47083333	9	0	1
134.7541667	50.62916667	1	0	1
124.1541667	44.52083333	4	0	1
70.10416667	50.32916667	4	0	1
41.54583333	61.7875	10	0	1
118.2625	-32.95416667	4	0	1
-56.9375	-8.8625	1	0	1
-90.9625	36.79583333	1	0	1
26.97916667	36.99583333	3	0	1
-85.5125	33.59583333	1	0	1
-49.3125	-3.8375	1	0	1
98.77083333	9.104166667	1	0	1
-173.4208333	66.9875	2	0	1
68.82083333	65.82083333	4	0	1
147.5625	59.42916667	1	0	1
-73.40416667	45.57083333	7	0	1
66.89583333	62.32916667	1	0	1
105.7625	2.879166667	1	0	1
144.0208333	-17.00416667	2	0	1
165.9791667	-50.8875	1	0	1
108.3708333	23.42083333	4	0	1
23.37083333	-10.97083333	2	0	1
23.45416667	42.90416667	1	0	1
85.25416667	52.27916667	4	1	1
92.34583333	51.37083333	1	1	1
125.5958333	45.05416667	4	1	1
149.5458333	-36.9625	1	1	1
-66.5625	57.47916667	7	1	1
-108.1625	55.52916667	3	1	1
-172.4875	52.37083333	1	1	1
50.55416667	56.62083333	2	1	1
118.6875	40.94583333	4	1	1
-77.94583333	63.39583333	7	1	1
56.2625	64.7375	2	1	1
-79.80416667	55.9625	7	1	1
-54.72083333	-2.0625	7	1	1
48.82083333	-17.64583333	1	1	1
80.7625	16.1625	4	1	1
36.84583333	5.579166667	2	1	1
-75.3875	59.64583333	7	1	1
6.529166667	48.37083333	4	1	1
-173.0541667	52.07916667	1	1	1
167.5208333	-16.55416667	1	0	1
-60.7875	-16.57083333	1	1	1
-90.9625	36.79583333	1	0	1
123.2625	43.70416667	4	1	1
102.7375	34.37083333	9	1	1
-87.60416667	30.34583333	7	1	1
164.2625	-20.3625	9	1	1
24.80416667	9.2875	2	1	1
114.7541667	22.72916667	1	1	1
-101.3375	47.49583333	4	1	1
1.504166667	34.97916667	9	1	1
138.8375	-17.90416667	2	1	1
125.1125	55.8875	1	1	1
-85.99583333	31.32083333	1	1	1
35.82916667	8.6625	2	1	1
90.59583333	23.85416667	4	1	1
142.4125	-21.47083333	4	1	1
33.57916667	-4.3875	2	1	1
33.57916667	-4.3875	2	1	1
173.3708333	-34.97083333	2	1	1
5.804166667	43.65416667	2	1	1
41.8375	38.90416667	4	0	1
116.1875	-3.829166667	1	0	1
-102.8958333	19.92083333	2	0	1
9.645833333	4.6875	1	0	1
28.4625	-19.8125	2	0	1
107.9291667	-2.6125	1	0	1
14.82916667	1.870833333	3	0	1
143.6125	-26.9375	9	0	1
23.37083333	-10.97083333	2	0	1
79.37916667	72.77916667	8	0	1
11.02916667	60.7875	10	0	1
-108.1625	55.52916667	3	0	1
-91.82916667	53.82916667	3	0	1
105.5208333	66.42083333	1	1	1
27.94583333	1.6875	1	1	1
86.95416667	43.84583333	9	1	1
-73.07083333	7.279166667	2	1	1
18.1625	40.10416667	4	1	1
120.3041667	-4.720833333	8	1	1
20.82916667	2.129166667	1	1	1
-101.5708333	18.0875	1	1	1
-88.35416667	31.3375	1	1	1
-111.8875	32.92916667	4	1	1
107.5041667	25.6875	1	1	1
43.82083333	-23.87083333	2	1	1
78.64583333	66.87083333	2	1	1
112.5208333	59.42083333	1	1	1
11.82916667	49.5125	1	1	1
-110.9208333	43.57916667	1	1	1
-58.74583333	-17.62916667	1	1	1
-76.3875	-10.69583333	2	1	1
-56.3375	-11.27916667	4	1	1
-74.5375	-14.9625	9	1	1
51.32083333	60.37083333	1	0	1
147.3041667	-28.6625	3	0	1
119.2791667	57.9625	2	0	1
114.7375	36.72083333	4	0	1
37.62083333	9.754166667	2	1	1
-37.89583333	-10.5125	2	0	1
113.3291667	50.89583333	1	0	1
64.5125	34.0875	9	1	1
-147.8875	62.49583333	8	0	1
11.55416667	52.89583333	1	0	1
68.87916667	38.19583333	4	0	1
-53.2875	-16.50416667	1	0	1
47.3875	-23.9875	2	1	1
-121.6958333	62.90416667	2	0	1
119.9791667	28.8375	1	0	1
-103.5291667	26.39583333	2	0	1
34.37083333	-20.8375	1	0	1
57.7125	68.25416667	3	0	1
-81.94583333	43.32083333	10	0	1
119.4875	47.6125	2	0	1
42.32916667	4.695833333	2	0	1
131.7708333	50.70416667	1	0	1
90.72916667	63.45416667	2	0	1
81.17916667	65.42916667	3	0	1
-54.97916667	-21.52083333	4	0	1
111.4041667	21.9875	1	0	1
149.6458333	-32.87083333	1	0	1
148.9625	-22.45416667	2	0	1
-72.82916667	-39.80416667	1	0	1
44.60416667	41.79583333	1	0	1
-63.47916667	4.745833333	1	0	1
-87.59583333	51.17916667	1	0	1
98.8625	10.67916667	1	0	1
65.57083333	68.99583333	1	0	1
-2.595833333	34.72083333	2	0	1
-52.87083333	-30.17083333	4	0	1
11.02916667	60.7875	10	0	1
48.2875	46.19583333	4	0	1
25.54583333	7.504166667	2	0	1
120.5208333	47.82916667	1	0	1
100.5958333	22.72916667	1	0	1
-5.170833333	11.87916667	4	0	1
126.9458333	34.7125	1	0	1
57.6625	57.67083333	4	0	1
-1.854166667	46.70416667	4	0	1
31.7125	-25.92916667	4	0	1
85.25416667	52.27916667	4	0	1
22.67083333	40.6625	4	0	1
139.9041667	34.92083333	1	0	1
118.9208333	24.9625	4	0	1
107.9291667	-2.6125	1	0	1
32.55416667	-10.85416667	1	0	1
167.9625	-21.5375	1	0	1
-57.69583333	-13.7125	1	0	1
15.07916667	45.72083333	1	0	1
-72.12916667	69.89583333	8	0	1
79.04583333	31.79583333	9	0	1
6.1875	35.17083333	9	0	1
50.8625	67.7625	3	0	1
136.4625	35.3625	7	0	1
97.20416667	36.5125	9	0	1
-40.97916667	-18.07916667	3	0	1
-76.1625	24.82083333	3	0	1
9.6625	51.7625	4	0	1
118.6541667	49.67916667	3	0	1
126.5875	-3.620833333	1	0	1
145.8958333	-38.6125	4	0	1
-105.8708333	35.4875	2	0	1
-63.7125	44.74583333	3	0	1
59.5625	52.72083333	4	0	1
-101.2541667	52.45416667	1	0	1
98.07916667	35.67083333	9	0	1
9.029166667	49.1625	1	0	1
-104.8125	49.60416667	4	0	1
127.7958333	-24.90416667	9	0	1
-85.5625	9.954166667	1	0	1
23.12083333	-26.7375	3	0	1
13.3625	-0.2375	1	0	1
-41.4125	-17.3375	1	0	1
80.7375	15.90416667	4	0	1
-66.8125	-10.65416667	1	0	1
-108.2791667	31.72083333	9	0	1
-69.94583333	9.829166667	9	0	1
-58.45416667	-12.62916667	1	0	1
-103.2041667	18.64583333	1	0	1
58.44583333	55.74583333	4	0	1
-89.5375	16.5625	1	0	1
140.7125	-8.154166667	2	0	1
117.6125	36.6625	3	0	1
-84.70416667	9.954166667	1	0	1
-76.37916667	51.75416667	1	0	1
6.5375	43.62916667	1	0	1
49.27916667	32.77916667	9	0	1
-86.30416667	49.9125	1	0	1
19.75416667	-18.80416667	2	0	1
1.029166667	41.5125	1	0	1
-8.404166667	52.1375	4	0	1
-5.4125	55.74583333	4	0	1
15.57083333	5.0875	2	0	1
-69.99583333	-9.554166667	1	0	1
28.17083333	46.4125	4	0	1
-89.22916667	14.62916667	2	0	1
-87.6125	32.70416667	1	0	1
137.4375	45.67916667	1	0	1
-72.54583333	-8.0875	1	0	1
127.7625	44.97083333	1	0	1
-172.4875	52.37083333	1	0	1
100.5958333	22.72916667	1	0	1
-112.8791667	55.8375	3	0	1
-56.9625	-5.770833333	1	0	1
46.8125	-21.8125	3	0	1
56.2625	64.7375	3	0	1
92.34583333	51.37083333	9	0	1
28.4625	-19.8125	2	0	1
-0.9375	60.75416667	3	0	1
-65.67083333	-8.820833333	1	0	1
-94.8875	32.39583333	1	0	1
112.3291667	53.89583333	1	0	1
-66.5625	57.47916667	3	0	1
90.6625	31.00416667	9	0	1
79.37916667	72.77916667	2	0	1
177.8958333	63.1875	1	0	1
58.99583333	53.64583333	2	0	1
12.97916667	-5.929166667	2	0	1
14.82916667	1.870833333	1	0	1
52.35416667	53.32083333	4	0	1
-74.97083333	-1.970833333	1	0	1
2.7375	14.37083333	9	0	1
-126.5541667	61.42916667	1	0	1
31.7125	-25.92916667	4	0	1
41.8375	38.90416667	3	0	1
50.55416667	56.62083333	4	0	1
-85.5125	33.59583333	1	0	1
9.645833333	4.6875	1	0	1
48.2875	46.19583333	4	0	1
115.6958333	5.4625	3	0	1
141.3208333	-6.370833333	1	0	1
-158.3291667	63.29583333	1	0	1
-79.80416667	55.9625	1	0	1
-77.94583333	63.39583333	3	0	1
44.80416667	52.44583333	3	0	1
28.12083333	-15.7375	2	0	1
-48.95416667	-11.6625	1	0	1
-0.729166667	13.40416667	2	0	1
152.9541667	-27.9375	3	0	1
100.5958333	22.72916667	1	0	1
-115.3208333	30.40416667	2	0	1
20.6125	31.95416667	9	0	1
-48.9875	-18.70416667	4	0	1
118.9208333	24.9625	4	0	1
23.45416667	42.90416667	1	0	1
-104.8125	20.85416667	1	0	1
108.3708333	23.42083333	4	0	1
125.5958333	45.05416667	4	0	1
15.07916667	45.72083333	1	0	1
-65.2625	45.59583333	1	0	1
-90.9625	36.79583333	1	0	1
149.5458333	-36.9625	1	0	1
72.80416667	35.97916667	9	0	1
107.9291667	-2.6125	1	0	1
143.6125	-26.9375	9	0	1
23.37083333	-10.97083333	2	0	1
-56.9625	-5.770833333	1	0	1
98.07083333	34.9625	9	0	1
-65.67083333	-8.820833333	1	0	1
26.97916667	36.99583333	2	0	1
-105.2208333	45.22916667	2	0	1
50.55416667	56.62083333	4	0	1
-65.2625	45.59583333	1	0	1
-40.9875	-10.77916667	1	0	1
49.2375	57.79583333	1	0	1
30.3875	5.004166667	1	0	1
-92.52916667	35.72083333	2	0	1
120.8458333	42.2375	4	0	1
23.6625	62.9375	1	0	1
140.5791667	38.4375	1	0	1
-50.3625	-9.1625	1	0	1
135.5291667	-3.920833333	8	0	1
27.79583333	-13.5375	1	0	1
100.7875	37.42916667	2	0	1
83.55416667	69.82916667	10	0	1
-133.7791667	61.12916667	1	0	1
-61.47916667	5.745833333	2	0	1
107.6708333	30.5875	2	0	1
27.8625	-9.845833333	1	0	1
101.4041667	45.6875	2	0	1
173.6125	52.39583333	10	0	1
-0.9375	60.75416667	3	0	1
-155.4375	62.60416667	1	0	1
-149.2291667	68.92916667	3	0	1
-48.9875	-18.70416667	4	0	1
-65.17083333	53.4375	2	0	1
21.77083333	10.47916667	2	0	1
90.6625	31.00416667	9	0	1
85.25416667	52.27916667	4	0	1
92.37916667	10.67083333	10	0	1
15.97916667	47.85416667	3	0	1
46.8125	-21.8125	4	0	1
-103.6291667	51.97083333	3	0	1
-56.57083333	-25.99583333	3	0	1
-83.7375	71.5375	9	0	1
-42.92083333	-7.5875	2	0	1
21.77083333	10.47916667	2	0	1
12.80416667	50.72916667	4	0	1
60.19583333	54.94583333	1	0	1
48.9875	56.72916667	9	0	1
100.5375	48.9125	1	0	1
-76.5375	-3.979166667	1	0	1
112.5375	52.62083333	1	0	1
44.60416667	-18.1875	2	0	1
-70.55416667	44.65416667	3	0	1
134.6291667	-15.6625	2	0	1
-48.9875	-18.70416667	4	0	1
-67.47083333	47.3875	3	0	1
-3.970833333	7.629166667	2	0	1
-94.8875	32.39583333	1	0	1
92.34583333	51.37083333	1	0	1
-74.97083333	-1.970833333	3	0	1
-72.49583333	-43.42083333	8	0	1
118.9458333	26.77083333	1	0	1
-77.94583333	63.39583333	9	0	1
92.37916667	10.67083333	10	0	1
-12.7875	11.45416667	2	0	1
95.79583333	31.17083333	8	0	1
115.6958333	5.4625	9	0	1
-66.5625	57.47916667	10	0	1
41.8375	38.90416667	9	0	1
-65.67083333	-8.820833333	1	0	1
25.54583333	7.504166667	2	0	1
-42.4125	-8.379166667	2	0	1
-115.8541667	31.4875	2	0	1
85.25416667	52.27916667	4	0	1
2.7375	14.37083333	9	0	1
52.35416667	53.32083333	4	0	1
115.6958333	5.4625	6	0	1
-57.69583333	-13.7125	1	0	1
105.9375	16.39583333	1	0	1
80.22916667	21.52083333	4	0	1
118.9458333	26.77083333	1	0	1
-65.2625	45.59583333	1	0	1
-58.44583333	-35.80416667	4	0	1
139.9041667	34.92083333	1	0	1
-126.5541667	61.42916667	1	0	1
2.7375	14.37083333	9	0	1
25.3375	-20.12916667	2	0	1
112.3291667	53.89583333	3	0	1
-43.4375	-21.52083333	9	1	1
50.55416667	56.62083333	4	0	1
94.12916667	75.82083333	2	1	1
141.3208333	-6.370833333	1	0	1
48.99583333	-12.42916667	2	1	1
-94.8875	32.39583333	1	0	1
26.52083333	-30.95416667	2	1	1
177.8958333	63.1875	1	0	1
92.34583333	51.37083333	1	0	1
11.02916667	60.7875	10	0	1
111.6041667	25.97916667	1	0	1
52.10416667	55.59583333	3	1	1
126.5375	-15.39583333	2	0	1
69.89583333	29.29583333	9	0	1
81.50416667	19.0375	2	1	1
100.5958333	22.72916667	1	0	1
120.5208333	47.82916667	1	0	1
32.67916667	11.92083333	2	1	1
118.9458333	26.77083333	1	0	1
-84.6875	64.82083333	9	1	1
35.4625	57.62083333	2	1	1
-172.4875	52.37083333	1	0	1
139.9458333	-23.64583333	9	1	1
-172.4875	52.37083333	2	0	1
56.2625	64.7375	9	0	1
149.5458333	-36.9625	1	0	1
-16.75416667	63.84583333	1	1	1
108.3708333	23.42083333	4	0	1
-105.2208333	45.22916667	9	0	1
50.55416667	56.62083333	4	0	1
44.80416667	52.44583333	4	0	1
-65.69583333	-5.720833333	1	1	1
23.45416667	42.90416667	1	0	1
143.9041667	-6.720833333	8	1	1
30.72916667	-2.104166667	4	1	1
23.45416667	42.90416667	1	0	1
89.40416667	31.2375	9	1	1
44.80416667	52.44583333	4	0	1
139.6208333	36.80416667	1	1	1
-57.69583333	-13.7125	1	0	1
68.50416667	23.54583333	2	1	1
30.5375	-3.520833333	2	0	1
15.80416667	-11.2125	3	1	1
22.67083333	40.6625	4	0	1
62.75416667	68.90416667	1	1	1
9.645833333	4.6875	1	0	1
-56.9375	-8.8625	1	0	1
-115.3208333	30.40416667	2	0	1
-0.429166667	43.22916667	2	1	1
112.3291667	53.89583333	9	0	1
83.94583333	43.89583333	8	1	1
69.89583333	29.29583333	9	0	1
52.35416667	53.32083333	4	0	1
-93.9125	65.6875	10	1	1
48.80416667	-19.9375	2	0	1
20.6125	31.95416667	9	0	1
-119.3708333	44.82916667	2	1	1
48.1625	35.9875	4	0	1
143.9541667	-27.69583333	9	0	1
26.97916667	36.99583333	2	0	1
51.85416667	28.67916667	9	0	1
-136.0708333	67.7875	1	0	1
15.07916667	45.72083333	1	0	1
-130.3208333	63.4125	8	0	1
21.82083333	37.3375	1	0	1
45.0875	41.99583333	1	1	1
14.82916667	1.870833333	1	0	1
125.6375	6.354166667	1	1	1
10.37083333	46.8625	9	0	1
12.97916667	-5.929166667	8	0	1
9.870833333	2.3875	1	0	1
149.5458333	-36.9625	1	0	1
-0.9375	60.75416667	3	0	1
90.6625	31.00416667	9	0	1
113.3791667	32.37916667	4	1	1
-112.8791667	55.8375	3	0	1
126.5375	-15.39583333	2	0	1
138.6041667	56.97083333	1	1	1
-63.4375	-8.7625	1	1	1
108.9458333	12.9625	3	0	1
98.07083333	34.9625	9	0	1
18.04583333	-8.8375	2	1	1
126.5375	-15.39583333	2	0	1
32.55416667	-10.85416667	3	0	1
142.3708333	-10.87916667	2	1	1
57.6625	57.67083333	9	0	1
155.8541667	50.57083333	1	1	1
167.9625	-21.5375	3	0	1
98.07083333	34.9625	9	0	1
-119.5625	63.29583333	9	1	1
-108.1625	55.52916667	3	0	1
78.07916667	32.47916667	8	1	1
127.7625	44.97083333	3	0	1
-52.60416667	-13.50416667	3	1	1
-115.3208333	30.40416667	9	0	1
78.82916667	25.64583333	4	1	1
-91.82916667	53.82916667	3	0	1
-72.49583333	-43.42083333	8	0	1
24.5125	54.92083333	3	1	1
25.7625	-21.7125	2	1	1
9.754166667	63.57083333	2	1	1
121.4541667	38.9375	2	1	1
155.4041667	63.37083333	1	1	1
129.7208333	-14.77083333	9	1	1
-86.45416667	49.57083333	1	0	1
9.670833333	4.354166667	1	0	1
4.870833333	52.8375	4	0	1
-102.2041667	34.70416667	4	0	1
-58.00416667	-37.92916667	3	0	1
72.92916667	21.84583333	4	1	1
-1.5125	54.99583333	7	0	1
-5.445833333	35.8125	2	0	1
13.42916667	-14.72083333	2	0	1
166.5708333	-20.6125	3	0	1
-152.8708333	65.69583333	2	0	1
-87.87916667	20.94583333	1	0	1
27.47916667	-0.4375	1	0	1
98.62916667	14.4625	1	0	1
142.3291667	52.45416667	2	0	1
27.17916667	35.55416667	4	0	1
20.89583333	8.829166667	2	0	1
51.02916667	57.79583333	4	0	1
168.7625	64.27083333	3	0	1
126.7875	33.3875	4	0	1
21.72916667	-24.10416667	9	0	1
98.4875	28.00416667	8	0	1
-76.77083333	44.4375	4	0	1
137.5125	45.74583333	2	0	1
60.45416667	55.1625	4	0	1
-114.8958333	43.1875	3	0	1
41.85416667	6.770833333	2	0	1
-65.59583333	67.9625	8	0	1
-152.5958333	57.4875	3	0	1
-156.8125	61.0375	1	0	1
-89.4125	42.84583333	4	0	1
-98.94583333	56.52916667	3	0	1
-7.295833333	8.804166667	2	0	1
-112.0041667	57.65416667	3	0	1
-66.45416667	9.945833333	9	0	1
66.02916667	40.97083333	1	0	1
127.7625	44.97083333	1	0	1
125.5958333	45.05416667	4	0	1
143.6125	-26.9375	2	0	1
-74.97083333	-1.970833333	1	0	1
111.6041667	25.97916667	1	0	1
119.8375	-22.9375	9	0	1
46.62083333	60.50416667	1	0	1
127.8625	1.9625	1	0	1
-56.9625	-5.770833333	1	0	1
-42.4125	-8.379166667	1	0	1
-85.5125	33.59583333	1	0	1
-65.67083333	-8.820833333	1	0	1
-65.2625	45.59583333	1	0	1
44.10416667	13.4125	2	0	1
23.4875	0.679166667	1	0	1
-115.3208333	30.40416667	3	0	1
49.67916667	68.9125	2	0	1
26.74583333	-1.020833333	1	0	1
-59.0125	-27.30416667	1	0	1
147.9375	-5.7125	1	0	1
-107.7291667	44.99583333	2	0	1
69.89583333	29.29583333	9	0	1
15.6375	51.34583333	1	0	1
120.8625	-28.37083333	2	0	1
88.3625	55.95416667	4	0	1
48.5625	41.60416667	4	0	1
69.92916667	70.05416667	2	0	1
-112.8791667	55.8375	1	0	1
-0.9375	60.75416667	3	0	1
11.40416667	12.49583333	9	0	1
41.8375	38.90416667	3	0	1
-60.99583333	-8.6875	1	0	1
-60.9375	10.8125	1	0	1
27.89583333	70.87916667	9	0	1
-170.4541667	65.9875	1	0	1
18.20416667	43.7625	1	0	1
20.9375	14.57083333	9	0	1
1.654166667	10.77083333	1	0	1
29.7375	-23.92083333	4	0	1
98.27916667	56.89583333	1	0	1
147.7458333	-33.4625	1	0	1
-12.5625	11.82083333	2	0	1
128.1541667	55.92083333	1	0	1
-125.3875	62.90416667	3	0	1
47.5375	56.90416667	1	0	1
-64.67083333	9.154166667	1	0	1
53.1125	58.7375	1	0	1
111.9708333	-2.9875	3	0	1
103.9625	30.89583333	4	0	1
-50.20416667	-11.72916667	9	0	1
-1.0125	33.97083333	9	0	1
-59.82083333	7.970833333	1	0	1
16.97083333	-19.42083333	1	0	1
150.8791667	68.65416667	1	0	1
83.54583333	49.52916667	9	0	1
-94.79583333	46.7875	1	0	1
35.85416667	-6.745833333	2	0	1
71.87083333	33.97916667	4	0	1
-90.77916667	42.4375	3	0	1
56.37916667	28.8875	9	0	1
-73.75416667	-3.429166667	1	0	1
65.05416667	49.5125	9	0	1
-53.67916667	-17.9375	4	0	1
126.9458333	34.7125	1	0	1
-74.97083333	-1.970833333	1	0	1
-5.170833333	11.87916667	2	0	1
125.5958333	45.05416667	4	0	1
122.1125	50.7625	1	0	1
138.0458333	34.7125	4	0	1
105.9291667	14.15416667	1	0	1
144.6625	-33.70416667	9	0	1
-69.70416667	6.7875	3	0	1
-51.97916667	-23.34583333	4	0	1
-38.5125	-3.829166667	7	0	1
83.5125	30.87916667	9	0	1
29.0875	-22.7875	2	0	1
39.5625	39.9875	1	0	1
11.37083333	64.79583333	10	0	1
33.69583333	57.6875	2	0	1
136.7375	-18.1375	9	0	1
-6.854166667	53.4125	4	0	1
147.0958333	-42.37916667	3	0	1
-81.22916667	8.2625	1	0	1
75.14583333	50.17916667	9	0	1
44.7875	35.29583333	9	0	1
-75.35416667	-50.0625	1	0	1
38.57083333	38.85416667	4	0	1
-40.92083333	-3.645833333	4	0	1
-113.5708333	45.79583333	1	0	1
-65.94583333	-30.49583333	2	0	1
69.52916667	23.72916667	4	0	1
40.44583333	58.7125	1	0	1
42.20416667	61.42083333	1	0	1
22.69583333	14.2375	9	0	1
57.42083333	56.67083333	1	0	1
-3.1875	42.89583333	1	0	1
120.8625	-20.77083333	9	0	1
15.74583333	40.89583333	1	0	1
6.654166667	45.57916667	1	0	1
-77.59583333	-2.629166667	1	0	1
39.67916667	51.8375	4	0	1
27.85416667	-18.92083333	4	0	1
136.6208333	46.40416667	2	0	1
107.9708333	23.27083333	1	0	1
-7.8375	31.75416667	3	0	1
-126.7291667	58.35416667	1	0	1
149.9708333	-5.970833333	1	0	1
-108.4041667	39.74583333	1	0	1
38.9125	64.00416667	3	0	1
38.59583333	-7.645833333	1	0	1
-61.85416667	-6.845833333	1	0	1
145.6958333	-26.3125	1	0	1
-169.7458333	56.6125	10	0	1
75.7375	23.82916667	4	0	1
81.79583333	18.9375	2	0	1
-49.89583333	-16.8125	7	0	1
-45.82083333	-4.645833333	1	0	1
-42.90416667	-19.9375	2	0	1
-40.7125	-5.6625	4	0	1
-67.9375	44.5375	1	0	1
62.67916667	49.60416667	9	0	1
55.92083333	37.6375	4	0	1
114.2875	35.32916667	4	0	1
102.4375	26.72916667	1	0	1
-85.3625	42.72916667	4	0	1
38.84583333	-12.67916667	2	0	1
92.44583333	10.64583333	1	0	1
-104.8375	23.7875	2	0	1
9.795833333	57.22916667	4	0	1
21.80416667	1.120833333	1	0	1
-82.7875	62.3375	6	0	1
140.3875	37.14583333	4	0	1
73.49583333	22.2625	4	0	1
138.1041667	34.80416667	1	0	1
55.67083333	74.42916667	10	0	1
20.77083333	41.32083333	1	0	1
-62.77916667	65.95416667	3	0	1
-6.9875	15.42916667	2	0	1
107.8791667	55.25416667	2	0	1
-6.745833333	5.7375	1	0	1
37.0625	40.8625	1	0	1
38.6375	66.50416667	2	0	1
-103.4041667	47.5875	3	0	1
121.6625	-1.729166667	1	0	1
39.05416667	52.5875	1	0	1
149.5958333	-29.90416667	4	0	1
-61.89583333	-4.429166667	1	0	1
-59.9625	45.94583333	1	0	1
55.57083333	57.3625	3	0	1
79.37083333	68.1625	6	0	1
11.5875	5.070833333	1	0	1
-73.92916667	54.32083333	6	0	1
103.8875	14.04583333	1	0	1
105.3208333	51.62083333	10	0	1
146.8875	-25.9625	2	0	1
-66.89583333	-7.429166667	1	0	1
71.09583333	70.62083333	6	0	1
16.89583333	-13.3875	2	0	1
-94.7875	44.34583333	4	0	1
-56.9625	-5.770833333	1	0	1
146.6375	-19.60416667	1	0	1
-102.8958333	19.92083333	2	0	1
-12.7875	11.45416667	2	0	1
112.3291667	53.89583333	9	0	1
100.5958333	22.72916667	1	0	1
-126.5541667	61.42916667	1	0	1
20.6125	31.95416667	9	0	1
-90.9625	36.79583333	1	0	1
-1.854166667	46.70416667	4	0	1
-65.67083333	-8.820833333	1	0	1
14.82916667	1.870833333	1	0	1
2.7375	14.37083333	9	0	1
161.8375	58.6625	8	0	1
-42.4125	-8.379166667	2	0	1
79.37916667	72.77916667	8	0	1
21.95416667	-27.30416667	2	1	1
24.44583333	36.70416667	10	1	1
150.1541667	66.2375	7	1	1
33.59583333	66.82916667	7	1	1
84.02083333	72.67083333	2	1	1
-112.8791667	55.8375	3	0	1
-75.52083333	24.37916667	10	1	1
23.19583333	-18.27916667	2	1	1
-115.3208333	30.40416667	9	0	1
71.95416667	67.8875	10	1	1
25.97916667	-9.679166667	1	1	1
28.9625	-20.6875	2	1	1
2.8875	36.6375	4	1	1
-73.7375	5.6875	4	1	1
31.7125	-25.92916667	4	0	1
16.49583333	61.20416667	1	1	1
92.37916667	10.67083333	10	0	1
14.82916667	1.870833333	1	0	1
-172.4875	52.37083333	3	0	1
37.24583333	0.595833333	1	1	1
-91.82916667	53.82916667	3	0	1
118.2625	-32.95416667	4	0	1
-72.49583333	-43.42083333	8	0	1
23.45416667	-3.3625	1	1	1
-58.44583333	-35.80416667	4	0	1
23.37083333	-10.97083333	2	0	1
118.9208333	24.9625	4	0	1
52.35416667	53.32083333	4	0	1
114.1125	23.35416667	4	1	1
-94.8875	32.39583333	1	0	1
22.67083333	40.6625	4	0	1
108.9458333	12.9625	1	0	1
104.3875	29.0875	2	1	1
32.55416667	-10.85416667	1	0	1
149.8541667	-28.42083333	3	1	1
80.40416667	21.22916667	2	1	1
168.8375	67.6625	9	1	1
25.60416667	7.5375	3	1	1
42.0875	53.8625	4	1	1
92.92083333	26.7625	4	1	1
127.9208333	1.720833333	1	1	1
103.9958333	55.8375	1	1	1
104.9458333	-3.6625	2	1	1
153.5958333	-11.59583333	1	1	1
139.3291667	37.9625	7	1	1
68.9875	30.77083333	8	1	1
100.6958333	23.2125	1	1	1
13.47916667	13.72083333	6	1	1
141.4375	-19.82083333	3	0	1
-52.67916667	3.3625	1	0	1
109.5125	66.89583333	1	0	1
35.60416667	-8.795833333	9	0	1
150.3708333	-35.55416667	1	0	1
84.74583333	69.5125	3	0	1
134.1125	-19.4875	2	0	1
50.49583333	60.8625	1	0	1
24.3625	5.779166667	1	0	1
-71.79583333	-14.65416667	9	0	1
110.8625	19.87916667	4	0	1
23.8875	66.55416667	1	0	1
57.6625	57.67083333	4	0	1
17.4375	49.9875	4	0	1
45.94583333	47.7875	2	0	1
16.87083333	-19.2875	2	0	1
88.1625	28.59583333	9	0	1
-10.4625	8.804166667	3	0	1
71.4875	59.7375	1	0	1
-0.570833333	6.504166667	1	0	1
40.12083333	51.8625	4	0	1
105.9375	16.39583333	1	0	1
-62.3625	-10.5875	3	0	1
66.35416667	26.19583333	2	0	1
28.4625	-19.8125	2	0	1
85.25416667	52.27916667	4	0	1
-94.47916667	31.9125	3	0	1
77.95416667	23.15416667	4	0	1
-176.8041667	67.27916667	6	0	1
14.97916667	41.54583333	4	0	1
22.10416667	58.4625	10	0	1
127.7625	44.97083333	1	0	1
-36.50416667	-6.520833333	2	0	1
-57.82083333	3.520833333	1	0	1
122.5458333	44.40416667	4	0	1
-101.2708333	20.97083333	9	0	1
126.9458333	34.7125	2	0	1
-71.3875	-4.470833333	1	0	1
8.979166667	50.47916667	1	0	1
124.4375	59.32083333	1	0	1
-79.80416667	55.9625	6	0	1
41.8375	38.90416667	4	0	1
126.5375	-15.39583333	3	0	1
21.77083333	10.47916667	2	0	1
116.1875	-3.829166667	8	0	1
72.80416667	35.97916667	8	0	1
141.3208333	-6.370833333	8	0	1
-172.4875	52.37083333	3	0	1
-49.3125	-3.8375	1	0	1
125.5958333	45.05416667	4	0	1
-115.1958333	42.67083333	9	0	1
68.6125	55.9875	1	0	1
128.0541667	53.27916667	1	0	1
89.89583333	31.05416667	9	0	1
16.2875	-16.5125	2	0	1
113.8375	69.94583333	1	0	1
31.7875	46.8875	4	0	1
141.9541667	44.84583333	1	0	1
1.0375	46.57916667	4	0	1
-80.70416667	32.8125	1	0	1
-104.6375	28.8625	7	0	1
-2.970833333	9.8125	1	0	1
100.9541667	4.3125	3	0	1
51.62083333	55.72083333	4	0	1
66.57083333	33.80416667	2	0	1
108.9458333	12.9625	3	0	1
61.24583333	49.87916667	3	0	1
-104.8125	20.85416667	3	0	1
72.80416667	35.97916667	9	0	1
20.6125	31.95416667	9	0	1
57.6625	57.67083333	3	0	1
167.9625	-21.5375	2	0	1
26.97916667	36.99583333	3	0	1
32.55416667	-10.85416667	1	0	1
99.70416667	14.7375	4	0	1
-77.94583333	63.39583333	9	0	1
161.8375	58.6625	1	0	1
69.89583333	29.29583333	3	1	0
56.2625	64.7375	3	1	0
-158.3291667	63.29583333	3	1	0
111.6041667	25.97916667	1	1	0
-49.3125	-3.8375	1	1	0
69.89583333	29.29583333	9	1	0
125.5958333	45.05416667	4	1	0
25.3375	-20.12916667	3	1	0
-105.2208333	45.22916667	3	1	0
92.34583333	51.37083333	3	1	0
141.3208333	-6.370833333	1	1	0
-72.49583333	-43.42083333	8	1	0
-56.9375	-8.8625	1	1	0
-61.7875	57.77083333	6	0	1
126.4458333	-22.12916667	9	0	1
72.75416667	25.02916667	4	0	1
59.94583333	64.22083333	1	0	1
118.6875	34.9625	2	0	1
-9.3375	53.6125	10	0	1
46.17916667	45.7875	3	0	1
41.19583333	36.44583333	9	0	1
44.3375	14.64583333	4	0	1
19.35416667	-23.32916667	9	0	1
-42.24583333	-9.479166667	2	0	1
-73.65416667	50.5875	1	0	1
142.7541667	-17.85416667	2	0	1
104.8791667	26.47916667	4	0	1
52.37916667	61.04583333	3	0	1
-107.9791667	59.87083333	3	0	1
-111.7875	45.85416667	2	0	1
40.7875	63.95416667	1	0	1
172.8541667	-34.60416667	2	0	1
0.6875	14.7125	9	0	1
17.27083333	45.35416667	3	0	1
-105.2208333	45.22916667	3	0	1
115.6958333	5.4625	1	0	1
-66.5625	57.47916667	6	0	1
28.4625	-19.8125	2	0	1
-45.37916667	-6.9875	2	1	0
-104.8125	20.85416667	1	1	0
23.37083333	-10.97083333	1	1	0
48.2875	46.19583333	4	1	0
139.9041667	34.92083333	1	1	0
105.9375	16.39583333	1	1	0
115.6958333	5.4625	4	1	0
118.6875	40.94583333	3	1	0
32.55416667	-10.85416667	1	1	0
118.2625	-32.95416667	4	1	0
134.5291667	7.379166667	1	0	1
43.6125	41.55416667	2	0	1
12.99583333	53.79583333	4	0	1
17.8375	-7.379166667	1	0	1
93.95416667	30.5375	8	0	1
37.12916667	38.9625	9	0	1
-53.30416667	-11.77083333	1	0	1
90.80416667	22.94583333	1	0	1
104.7458333	20.02083333	1	0	1
-70.12916667	-36.3375	9	0	1
-102.2541667	42.0875	2	0	1
25.49583333	-6.704166667	3	0	1
143.9291667	-17.80416667	2	0	1
105.1125	50.27916667	4	0	1
96.8875	21.95416667	1	0	1
104.5208333	-5.3375	1	0	1
118.3458333	-24.67916667	2	0	1
98.97916667	19.87916667	1	0	1
83.80416667	20.2125	1	0	1
-82.45416667	69.12083333	8	0	1
19.7875	-19.6625	3	0	1
-90.3875	43.55416667	4	0	1
-52.37083333	-18.55416667	4	0	1
-66.57083333	50.8125	10	0	1
-86.97083333	12.3875	3	0	1
-57.79583333	-0.370833333	1	0	1
-0.9375	60.75416667	3	1	0
-7.254166667	42.85416667	4	0	1
21.82083333	0.929166667	1	0	1
-41.54583333	-18.2875	3	0	1
112.3291667	53.89583333	2	1	0
98.2875	32.39583333	9	0	1
-66.5625	57.47916667	8	1	0
-52.99583333	-32.52083333	9	0	1
-58.44583333	-35.80416667	4	1	0
53.95416667	28.49583333	9	0	1
107.9291667	-2.6125	1	1	0
-109.7208333	23.42083333	2	0	1
32.7125	2.879166667	4	0	1
-61.79583333	-9.654166667	1	0	1
41.8375	38.90416667	4	1	0
55.67916667	62.75416667	1	0	1
-94.8875	32.39583333	1	1	0
-137.9125	65.75416667	1	0	1
-76.5875	-9.0875	1	0	1
15.99583333	-9.545833333	2	0	1
23.0375	61.42916667	10	0	1
118.9208333	24.9625	4	1	0
25.24583333	43.7875	4	0	1
-115.6125	42.35416667	9	0	1
-48.9875	-18.70416667	4	1	0
50.55416667	56.62083333	4	1	0
-1.854166667	46.70416667	4	1	0
108.3708333	23.42083333	1	1	0
149.5458333	-36.9625	1	1	0
-57.69583333	-13.7125	1	1	0
-172.4875	52.37083333	2	1	0
-74.97083333	-1.970833333	1	1	0
120.5208333	47.82916667	1	1	0
127.7625	44.97083333	1	1	0
15.07916667	45.72083333	1	1	0
-115.3208333	30.40416667	2	1	0
-56.9625	-5.770833333	1	1	0
102.4291667	13.57083333	4	0	1
38.3875	7.8125	4	0	1
66.2125	32.82916667	9	0	1
43.37916667	-11.47916667	1	0	1
16.64583333	-22.8625	2	0	1
-61.95416667	-18.6625	1	0	1
75.94583333	39.6125	9	0	1
52.35416667	53.32083333	4	0	1
118.6875	40.94583333	3	0	1
141.3208333	-6.370833333	1	0	1
50.55416667	56.62083333	4	0	1
90.6625	31.00416667	3	0	1
9.645833333	4.6875	1	0	1
116.1875	-3.829166667	1	0	1
-12.7875	11.45416667	4	1	0
143.6125	-26.9375	9	1	0
-5.170833333	11.87916667	4	1	0
-126.5541667	61.42916667	1	1	0
-65.2625	45.59583333	1	1	0
-108.1625	55.52916667	1	0	1
-45.37916667	-6.9875	2	0	1
56.2625	64.7375	1	0	1
30.5375	-3.520833333	2	0	1
-91.82916667	53.82916667	3	0	1
44.80416667	52.44583333	4	0	1
21.77083333	10.47916667	2	0	1
98.07083333	34.9625	9	0	1
-48.9875	-18.70416667	4	0	1
58.99583333	53.64583333	4	0	1
-56.9625	-5.770833333	1	0	1
50.55416667	56.62083333	4	0	1
-77.94583333	63.39583333	6	0	1
46.8125	-21.8125	4	0	1
177.8958333	63.1875	3	0	1
58.99583333	53.64583333	4	0	1
111.6041667	25.97916667	1	0	1
-45.37916667	-6.9875	2	0	1
118.9458333	26.77083333	3	0	1
99.70416667	14.7375	4	0	1
25.3375	-20.12916667	2	0	1
69.89583333	29.29583333	9	0	1
120.5208333	47.82916667	3	0	1
23.45416667	42.90416667	1	0	1
44.80416667	52.44583333	4	0	1
92.34583333	51.37083333	9	0	1
-102.8958333	19.92083333	9	0	1
118.6875	40.94583333	4	0	1
25.54583333	7.504166667	2	0	1
-65.2625	45.59583333	1	0	1
-5.170833333	11.87916667	2	0	1
-104.8125	20.85416667	3	0	1
139.9041667	34.92083333	1	0	1
92.37916667	10.67083333	10	0	1
115.6958333	5.4625	1	0	1
149.5458333	-36.9625	2	0	1
-105.2208333	45.22916667	9	0	1
98.07083333	34.9625	9	0	1
-0.9375	60.75416667	6	0	1
-65.67083333	-8.820833333	1	0	1
11.92916667	44.99583333	4	0	1
36.32083333	-10.6125	2	0	1
-44.52083333	-10.65416667	3	0	1
18.9875	-3.3125	1	0	1
-103.9708333	37.37083333	9	0	1
129.0291667	46.15416667	1	0	1
105.6125	9.3875	4	0	1
8.220833333	14.2125	9	0	1
-77.82916667	39.79583333	4	0	1
-9.0125	53.67916667	4	0	1
118.7291667	4.995833333	1	0	1
-77.87916667	52.5625	6	0	1
-5.904166667	41.8125	4	0	1
128.3791667	46.7625	3	0	1
-156.9875	71.20416667	10	0	1
171.7791667	-41.8875	1	0	1
-161.0208333	60.67916667	9	0	1
-100.5291667	38.07916667	4	0	1
147.2708333	-24.82916667	1	0	1
-57.24583333	48.72916667	3	0	1
-71.97916667	18.8625	1	0	1
110.6375	25.84583333	1	0	1
-74.72916667	-9.495833333	1	0	1
16.80416667	-9.879166667	2	0	1
130.3458333	-11.60416667	3	0	1
-65.57916667	64.69583333	6	0	1
21.39583333	61.9375	10	0	1
144.9791667	-41.69583333	1	0	1
-72.3875	50.52916667	3	0	1
-53.5625	-2.8375	1	0	1
65.60416667	34.4375	9	0	1
87.90416667	30.74583333	9	0	1
36.20416667	39.8125	9	0	1
92.8125	12.5875	1	0	1
104.2208333	55.94583333	1	0	1
18.2875	-21.5125	2	0	1
19.02916667	-4.779166667	1	0	1
36.97916667	3.604166667	9	0	1
75.6875	63.25416667	1	0	1
94.37916667	30.20416667	8	0	1
-63.87916667	8.2875	4	0	1
17.14583333	1.020833333	1	0	1
118.4875	-21.54583333	3	0	1
15.5875	2.770833333	1	0	1
131.6375	-15.92916667	2	0	1
44.17916667	1.7375	2	0	1
162.5041667	64.5875	9	0	1
-53.87083333	-1.7125	1	0	1
121.8041667	-2.879166667	1	0	1
-35.60416667	-5.695833333	1	0	1
-74.64583333	7.3625	1	0	1
106.7625	23.72916667	1	0	1
121.8541667	-18.5125	2	0	1
-74.02916667	49.12916667	1	0	1
127.1375	-14.62083333	2	0	1
109.5375	18.30416667	7	0	1
32.85416667	-26.72916667	3	0	1
-97.7875	36.22916667	4	0	1
113.9625	-7.9375	4	0	1
125.2291667	46.49583333	1	0	1
-73.67083333	20.92083333	10	0	1
104.8791667	20.47916667	1	0	1
24.22916667	-12.92083333	1	0	1
74.47916667	19.50416667	4	0	1
119.7791667	51.00416667	1	0	1
59.4375	63.5375	1	0	1
37.3875	1.6625	2	0	1
-92.00416667	53.92083333	2	0	1
163.7708333	58.8125	1	0	1
-56.82083333	-19.44583333	3	0	1
24.7875	-0.1875	1	0	1
-94.87083333	50.8125	10	0	1
121.9041667	14.00416667	1	0	1
12.92083333	37.97083333	4	0	1
109.3625	74.42083333	6	0	1
-113.8125	45.60416667	1	0	1
103.5291667	68.27083333	4	0	1
92.69583333	29.4625	9	0	1
70.37916667	38.64583333	9	0	1
-163.4041667	64.94583333	2	0	1
98.3125	14.27916667	1	0	1
34.25416667	-20.54583333	2	0	1
-84.1875	11.8125	1	0	1
67.32083333	62.72083333	1	0	1
-45.4125	-19.94583333	4	0	1
101.3875	51.80416667	10	0	1
-74.20416667	2.8625	1	0	1
125.3958333	-23.20416667	9	0	1
117.6125	-8.870833333	1	0	1
-90.9625	36.79583333	1	0	1
-49.3125	-3.8375	1	0	1
-45.37916667	-6.9875	2	0	1
28.4625	-19.8125	2	0	1
72.80416667	35.97916667	9	0	1
107.9291667	-2.6125	1	0	1
118.9208333	24.9625	4	0	1
-85.5125	33.59583333	1	0	1
48.2875	46.19583333	4	0	1
99.70416667	14.7375	4	0	1
146.6375	-19.60416667	1	0	1
61.24583333	49.87916667	3	0	1
-48.9875	-18.70416667	4	0	1
107.9291667	-2.6125	1	0	1
48.2875	46.19583333	4	0	1
-85.5125	33.59583333	1	0	1
90.6625	31.00416667	8	0	1
-67.20416667	0.7625	1	0	1
98.89583333	-1.6375	1	0	1
96.85416667	58.52916667	1	0	1
28.70416667	0.0125	1	0	1
25.37083333	-16.87083333	2	0	1
166.5291667	-45.95416667	1	0	1
-7.795833333	13.62916667	2	0	1
41.97083333	57.65416667	1	0	1
95.77916667	60.27916667	1	0	1
-62.49583333	-15.67083333	1	0	1
-83.40416667	48.6375	2	0	1
-53.27083333	-8.995833333	1	0	1
68.02083333	38.12083333	4	0	1
-159.4291667	54.9875	10	0	1
110.3041667	53.82916667	2	0	1
111.7125	24.57916667	1	0	1
-52.8125	-1.0375	1	0	1
-52.09583333	-9.304166667	1	0	1
123.7291667	-19.22916667	9	0	1
-70.37916667	45.9375	1	0	1
108.5958333	51.90416667	1	0	1
-93.9125	36.64583333	4	0	1
33.8625	44.39583333	10	0	1
8.620833333	39.40416667	1	0	1
80.3125	16.37916667	4	0	1
-58.02916667	-20.57083333	3	0	1
59.5625	52.72083333	4	0	1
46.95416667	53.27083333	1	0	1
33.70416667	-21.92083333	2	0	1
70.34583333	41.7375	9	0	1
-12.6375	13.72083333	2	0	1
-69.22083333	65.8625	6	0	1
-0.804166667	37.8625	4	0	1
30.0625	-10.25416667	3	0	1
-109.4208333	47.6125	4	0	1
92.32083333	55.1875	1	0	1
-98.97916667	35.4875	4	0	1
21.09583333	56.39583333	4	0	1
-42.92916667	-21.60416667	3	0	1
-3.7375	14.27083333	2	0	1
114.5125	-24.89583333	2	0	1
43.45416667	-11.87916667	2	0	1
-43.29583333	-14.67083333	1	0	1
120.9375	51.97916667	1	0	1
-53.44583333	-33.65416667	4	0	1
14.3375	9.429166667	2	0	1
36.62916667	7.220833333	4	0	1
155.0208333	63.77083333	1	0	1
-98.49583333	40.10416667	3	0	1
-49.60416667	-15.4375	4	0	1
-95.47083333	44.92083333	4	0	1
-73.94583333	-49.67083333	1	0	1
117.2875	26.80416667	1	0	1
-77.42916667	7.779166667	1	0	1
94.3625	16.57916667	4	0	1
117.3375	43.80416667	2	0	1
15.17083333	-19.67083333	2	0	1
-50.99583333	-18.45416667	3	0	1
121.0541667	-23.0375	2	0	1
9.6625	8.970833333	3	0	1
128.5125	-21.59583333	9	0	1
-45.4125	-10.14583333	2	0	1
122.5875	-31.67916667	1	0	1
118.9125	61.3875	6	0	1
8.6375	41.92916667	3	0	1
101.5541667	60.82916667	1	0	1
-88.42916667	33.35416667	4	0	1
24.24583333	45.7875	3	0	1
40.7125	2.554166667	2	0	1
-76.42916667	-0.870833333	1	0	1
114.6958333	-1.5375	1	0	1
129.5625	46.7375	2	0	1
18.17083333	13.7125	9	0	1
-67.52916667	-31.04583333	10	0	1
-117.7791667	41.72916667	3	0	1
19.82083333	-15.2125	2	0	1
15.87916667	44.32916667	1	0	1
-96.37916667	15.7625	1	0	1
-71.1875	-4.629166667	1	0	1
-69.07916667	-32.99583333	1	0	1
-73.9125	45.62916667	1	0	1
49.2375	-11.97083333	2	0	1
-64.45416667	-39.77916667	3	0	1
-6.8625	32.2125	4	0	1
114.3375	28.22916667	1	0	1
13.39583333	-14.24583333	2	0	1
39.32916667	46.67916667	4	0	1
79.7125	64.27916667	10	0	1
140.4125	-18.6375	2	0	1
58.17083333	55.82916667	4	0	1
110.4458333	33.64583333	1	0	1
-46.97916667	-6.920833333	3	0	1
-0.9375	37.7875	4	0	1
-81.7375	39.9125	1	0	1
-52.3625	-26.19583333	3	0	1
145.9625	-33.6875	4	0	1
-41.6375	-5.1875	1	0	1
-128.5291667	52.52916667	1	0	1
105.5291667	32.92916667	1	0	1
-6.9375	7.3375	1	0	1
35.7875	-6.179166667	7	0	1
-44.1875	-5.979166667	1	0	1
17.59583333	63.32916667	1	0	1
71.22916667	49.07916667	9	0	1
21.7625	61.72083333	1	0	1
14.27916667	-13.85416667	1	0	1
17.7625	45.14583333	10	0	1
121.8958333	-21.52083333	3	0	1
108.5208333	41.2875	4	0	1
30.90416667	30.9125	4	0	1
-55.85416667	-8.854166667	1	0	1
119.9875	27.47083333	1	0	1
-116.2291667	60.34583333	2	0	1
101.3958333	5.670833333	1	0	1
-105.7041667	40.5875	2	0	1
78.39583333	41.2375	8	0	1
-9.895833333	9.8625	2	0	1
77.00416667	67.05416667	3	0	1
145.7458333	-23.4625	2	0	1
19.72083333	66.50416667	1	0	1
128.4375	40.5375	9	0	1
38.8875	14.57916667	9	0	1
72.80416667	35.97916667	9	0	1
112.3291667	53.89583333	1	0	1
-158.3291667	63.29583333	3	0	1
46.8125	-21.8125	4	0	1
16.87083333	-19.2875	2	0	1
-115.8541667	31.4875	2	0	1
-102.8958333	19.92083333	1	1	0
31.7125	-25.92916667	1	1	0
-66.5625	57.47916667	10	1	0
-45.37916667	-6.9875	2	0	1
-108.1625	55.52916667	3	0	1
-56.9375	-8.8625	1	0	1
20.6125	31.95416667	9	0	1
-49.3125	-3.8375	1	0	1
-65.67083333	-8.820833333	1	0	1
100.5958333	22.72916667	1	0	1
105.9375	16.39583333	1	0	1
-57.69583333	-13.7125	1	0	1
92.37916667	10.67083333	10	0	1
32.55416667	-10.85416667	1	0	1
118.9208333	24.9625	4	0	1
127.7625	44.97083333	1	0	1
23.45416667	42.90416667	1	0	1
48.2875	46.19583333	4	0	1
139.9041667	34.92083333	1	0	1
-112.8791667	55.8375	3	0	1
-58.44583333	-35.80416667	4	0	1
50.55416667	56.62083333	4	0	1
126.5375	-15.39583333	2	0	1
-56.9625	-5.770833333	1	0	1
23.37083333	-10.97083333	2	0	1
15.07916667	45.72083333	1	0	1
-42.4125	-8.379166667	2	0	1
125.5958333	45.05416667	4	0	1
-115.8541667	31.4875	2	0	1
108.3708333	23.42083333	4	0	1
21.77083333	10.47916667	2	0	1
149.5458333	-36.9625	1	0	1
167.9625	-21.5375	2	0	1
57.6625	57.67083333	4	0	1
-91.82916667	53.82916667	3	0	1
99.70416667	14.7375	4	0	1
80.22916667	21.52083333	4	0	1
-0.9375	60.75416667	3	0	1
-12.7875	11.45416667	4	0	1
16.87083333	-19.2875	3	0	1
-94.8875	32.39583333	1	0	1
98.07083333	34.9625	9	0	1
-126.5541667	61.42916667	1	0	1
-72.49583333	-43.42083333	8	0	1
11.02916667	60.7875	10	0	1
-85.5125	33.59583333	1	0	1
118.2625	-32.95416667	4	0	1
107.9291667	-2.6125	1	0	1
-1.854166667	46.70416667	4	0	1
-115.3208333	30.40416667	9	0	1
31.7125	-25.92916667	4	0	1
61.24583333	49.87916667	3	0	1
-74.97083333	-1.970833333	1	0	1
25.54583333	7.504166667	2	0	1
22.67083333	40.6625	4	0	1
-48.9875	-18.70416667	4	0	1
146.6375	-19.60416667	2	0	1
105.0125	31.12083333	7	0	1
69.89583333	29.29583333	9	0	1
-90.9625	36.79583333	1	0	1
-5.170833333	11.87916667	2	0	1
-65.2625	45.59583333	1	0	1
111.6041667	25.97916667	1	0	1
2.7375	14.37083333	9	0	1
72.80416667	35.97916667	9	0	1
53.17916667	61.2875	1	0	1
177.8958333	63.1875	1	0	1
-79.80416667	55.9625	9	0	1
161.8375	58.6625	1	0	1
12.97916667	-5.929166667	3	0	1
92.34583333	51.37083333	1	0	1
-77.94583333	63.39583333	9	0	1
79.37916667	72.77916667	9	0	1
-6.3875	33.7375	2	0	1
67.1625	48.7875	3	0	1
123.5541667	-30.5375	2	0	1
60.97916667	62.3125	1	0	1
1.670833333	52.7125	4	0	1
146.8458333	-42.6125	2	0	1
-71.6125	-12.97083333	1	0	1
18.4875	-8.320833333	2	0	1
6.3875	52.7625	4	0	1
14.89583333	7.4875	2	0	1
58.77916667	62.27083333	1	0	1
114.2375	23.1125	2	0	1
-126.0625	61.32916667	2	0	1
132.3541667	-0.579166667	1	0	1
-2.054166667	39.1875	4	0	1
-119.1541667	54.7875	1	0	1
41.45416667	60.1375	1	0	1
-69.92916667	64.4625	6	0	1
-0.620833333	9.929166667	4	0	1
-63.89583333	-27.79583333	2	0	1
2.979166667	43.72083333	1	0	1
72.54583333	31.7625	4	0	1
-77.92916667	18.2875	1	0	1
37.80416667	61.39583333	1	0	1
140.5875	52.6625	1	0	1
115.5875	40.7125	4	0	1
30.37083333	31.24583333	4	0	1
-104.9458333	19.94583333	2	0	1
-40.9375	-19.29583333	4	0	1
26.22083333	35.1875	2	0	1
130.3041667	-14.57916667	2	0	1
48.87916667	-18.2875	1	0	1
42.2625	51.65416667	3	0	1
30.8375	1.545833333	10	0	1
-76.47083333	-1.720833333	1	0	1
-77.0625	57.99583333	6	0	1
22.90416667	-23.0625	2	0	1
45.77916667	4.929166667	2	0	1
65.2625	56.4625	10	0	1
110.9625	19.72916667	4	0	1
144.1375	49.6125	10	0	1
1.2375	45.67916667	4	0	1
133.0875	71.52083333	2	0	1
24.6875	45.90416667	3	0	1
-77.07083333	57.97083333	6	0	1
63.37083333	56.74583333	2	0	1
41.67083333	65.72916667	2	0	1
130.8791667	61.8375	1	0	1
96.50416667	23.5125	1	0	1
104.3458333	34.8125	4	0	1
-76.67083333	54.59583333	6	0	1
-62.2625	-26.5625	4	0	1
-49.8125	-27.1125	4	0	1
22.12916667	58.27916667	1	0	1
-89.97083333	45.47916667	1	0	1
140.2708333	-22.0875	2	0	1
110.0708333	31.99583333	1	0	1
76.75416667	27.7125	4	0	1
-5.2625	36.9875	4	0	1
56.85416667	64.37916667	1	0	1
11.97083333	44.9875	4	0	1
-3.1375	58.97916667	4	0	1
20.2625	3.929166667	2	0	1
114.2375	34.69583333	4	0	1
-97.94583333	51.10416667	1	0	1
-115.2875	42.64583333	2	0	1
-87.85416667	20.92916667	1	0	1
125.2291667	12.52083333	1	0	1
107.3125	35.7125	3	0	1
-59.87916667	45.94583333	1	0	1
105.0125	31.12083333	4	0	1
98.4875	23.00416667	1	0	1
106.8625	14.64583333	1	0	1
143.1291667	-11.9875	1	0	1
22.1875	44.79583333	1	0	1
134.7625	-15.40416667	2	0	1
-59.12083333	-16.80416667	1	0	1
92.22083333	22.97916667	10	0	1
69.0125	25.8875	4	0	1
-78.84583333	49.8375	1	0	1
-8.395833333	42.19583333	1	0	1
124.9375	51.4625	1	0	1
6.720833333	43.49583333	7	0	1
25.1375	-28.40416667	3	0	1
-78.02916667	43.72916667	10	0	1
-70.8375	-5.670833333	1	0	1
101.9625	2.670833333	1	0	1
-110.0791667	34.49583333	7	0	1
-61.94583333	66.92083333	8	0	1
145.5125	-16.7875	2	0	1
-2.320833333	40.4875	1	1	1
25.32083333	-23.4125	3	0	1
31.4625	-16.09583333	1	0	1
-9.745833333	7.2125	1	1	1
30.8625	-17.82916667	4	1	1
120.2375	22.84583333	4	1	1
65.57083333	68.99583333	1	1	1
-66.2625	0.879166667	1	1	1
-111.5625	29.4125	9	1	1
70.04583333	66.7875	1	1	1
57.69583333	61.42916667	1	1	1
17.44583333	49.8375	1	0	1
-9.345833333	10.39583333	4	1	1
26.2375	-9.5875	2	1	1
11.69583333	-3.545833333	1	1	1
115.3708333	29.7125	2	1	1
-69.67916667	-32.4625	8	1	1
5.7125	5.354166667	1	1	1
23.14583333	-8.3625	3	1	1
31.72916667	53.65416667	4	1	1
35.67916667	-13.57083333	1	1	1
117.3625	67.42083333	2	1	1
143.8125	-19.99583333	1	1	1
131.6541667	-7.145833333	1	0	1
161.9375	55.9625	1	1	1
100.6041667	28.97916667	2	1	1
56.9375	54.39583333	4	1	1
-112.9625	50.30416667	3	1	1
121.1458333	48.8125	1	0	1
25.90416667	39.24583333	9	1	1
11.62083333	43.89583333	1	0	1
12.59583333	59.64583333	10	1	1
44.79583333	5.0625	9	1	1
30.74583333	4.979166667	3	1	1
25.09583333	3.6875	1	0	1
39.32083333	-8.779166667	3	1	1
-120.7958333	40.4375	1	1	1
-58.27916667	-25.2875	3	1	1
43.80416667	42.62916667	3	1	1
83.6875	53.57916667	4	1	1
119.2875	25.24583333	4	1	1
116.7375	5.495833333	1	1	1
70.60416667	39.8375	1	1	1
103.2291667	78.62083333	8	1	1
10.49583333	35.9125	4	1	1
20.7125	-10.4125	2	1	1
-111.9291667	58.5875	10	1	1
-71.75416667	80.54583333	8	1	1
-53.62083333	-33.7625	3	1	1
-109.1208333	43.6875	9	1	1
97.94583333	14.7125	1	0	1
90.62083333	24.6375	4	1	1
140.3375	42.09583333	1	1	1
-40.92916667	-5.520833333	2	0	1
-68.7875	0.7625	1	0	1
131.4625	-21.75416667	9	0	1
-61.35416667	-5.545833333	1	0	1
-53.9875	-26.92083333	1	0	1
63.75416667	68.5875	1	0	1
26.87916667	51.27083333	1	0	1
-98.6875	48.59583333	4	0	1
-62.92916667	5.779166667	1	0	1
-130.3458333	55.37083333	1	0	1
31.67916667	37.52083333	1	0	1
91.4125	53.80416667	10	0	1
-119.3208333	47.7875	3	0	1
120.9708333	31.3625	7	0	1
-50.87916667	-23.97083333	9	0	1
6.454166667	49.79583333	3	0	1
119.8125	0.1875	1	0	1
-113.8291667	47.95416667	1	0	1
30.5375	-3.520833333	2	0	1
52.35416667	53.32083333	4	0	1
161.8375	58.6625	1	0	1
118.6875	40.94583333	4	0	1
14.82916667	1.870833333	2	0	1
-158.3291667	63.29583333	1	0	1
41.8375	38.90416667	3	0	1
-102.8958333	19.92083333	1	0	1
-172.4875	52.37083333	3	0	1
25.3375	-20.12916667	2	0	1
143.6125	-26.9375	2	0	1
28.4625	-19.8125	2	0	1
45.62083333	41.72083333	1	0	1
108.9458333	12.9625	1	0	1
-97.15416667	52.4875	10	0	1
112.3291667	53.89583333	9	0	1
141.3208333	-6.370833333	1	0	1
177.8958333	63.1875	1	0	1
-66.5625	57.47916667	10	0	1
126.9458333	34.7125	1	0	1
90.6625	31.00416667	9	0	1
116.1875	-3.829166667	8	0	1
61.29583333	52.4125	3	0	1
79.37916667	72.77916667	8	0	1
143.7541667	-18.7625	2	0	1
58.99583333	53.64583333	4	0	1
120.5208333	47.82916667	3	0	1
-104.8125	20.85416667	1	0	1
85.25416667	52.27916667	4	0	1
12.97916667	-5.929166667	8	0	1
44.80416667	52.44583333	4	0	1
9.645833333	4.6875	1	0	1
26.97916667	36.99583333	3	0	1
46.8125	-21.8125	4	0	1
-77.94583333	63.39583333	9	0	1
-105.2208333	45.22916667	3	0	1
-79.80416667	55.9625	10	0	1
118.9458333	26.77083333	1	0	1
115.6958333	5.4625	6	0	1
92.34583333	51.37083333	1	0	1
53.17916667	61.2875	8	0	1
13.3375	63.3375	4	0	1
-173.8541667	64.49583333	9	0	1
56.2625	64.7375	1	0	1
8.754166667	41.7625	1	0	1
18.17916667	6.629166667	2	0	1
-102.2208333	46.22916667	4	0	1
-96.34583333	59.22916667	8	0	1
14.8625	-17.9875	9	0	1
146.0791667	-27.80416667	2	0	1
127.5708333	0.8875	1	0	1
22.24583333	8.879166667	2	0	1
-110.5708333	46.79583333	1	0	1
43.55416667	5.529166667	2	0	1
-91.10416667	31.2875	1	0	1
95.99583333	61.35416667	1	0	1
-111.7541667	35.1375	1	0	1
-50.37083333	-2.3125	1	0	1
17.5125	52.37916667	1	0	1
-126.7458333	55.5875	1	0	1
95.82916667	18.77916667	1	0	1
-176.6458333	67.5125	3	0	1
-73.22916667	2.904166667	1	0	1
75.84583333	15.87916667	4	0	1
-91.90416667	29.62916667	3	0	1
21.4875	-1.320833333	1	0	1
-107.0625	45.2875	3	0	1
118.5875	32.2125	7	0	1
-61.77916667	-32.4875	4	0	1
139.8458333	61.69583333	9	0	1
130.8791667	-25.37083333	2	0	1
-55.4125	-15.3125	1	0	1
[truncated: 66,308 more rows]
